# Supplementary material for: Plant mass variations of Leymus chinensis (Poaceae) and their relationships with environmental factors on a large‐scale gradient, northeastern China
Source: Ecol Evol. 2024 May 15;14(5):e11215. doi: 10.1002/ece3.11215 (PMC11094518; doi:10.1002/ece3.11215)
Supplement: Supplementary file 1 — Data S1: [file ECE3-14-e11215-s001.xlsx]

## Sheet: supporting data
Populations	Latitude (N)	Longitude (E)	Altitude (m)	MAT (℃)	MAP (mm)	Temperature Seasonality	Precipitation Seasonality	PET (mm)	AI	PRE (2021.01&2021.02&2021.03&2021.04&2021.05) (mm)	PRE (2021.05) (mm)	PRE (2021.06&2021.07&2021.08) (mm)	PRE (2021.08) (mm)	TEM (2021.01&2021.02&2021.03&2021.04&2021.05) (℃)	TEM (2021.05) (℃)	TEM (2021.06&2021.07&2021.08) (℃)	TEM (2021.08) (℃)	Plant biomass (DS) (g/per plant)	Plant biomass (RS) (g/per plant)	Soil bacterial diversity (DS)	Soil fungal diversity (DS)	N (soil) (DS) (%)	C (soil) (DS) (%)	P (soil) (DS) (ppm)	Mn (soil) (DS) (ppm)	Zn (soil) (DS) (ppm)	Ca (soil) (DS) (%)	K (soil) (DS) (%)	Soil water content (DS)	Soil bacterial diversity (RS)	Soil fungal diversity (RS)	N (soil) (RS) (%)	C (soil) (RS) (%)	P (soil) (RS) (ppm)	Mn (soil) (RS) (ppm)	Zn (soil) (RS) (ppm)	Ca (soil) (RS) (%)	K (soil) (RS) (%)	Soil water content (RS)
1	44.4875	124.24	177.29	5.40417	471	1456.28	120.23	1255	0.375299	31.9742	10.1	382.5	200.4	0.712694	17	22.7842	21.5806	0.232467	0.479533	3939	1387.67	0.1206	1.2978	510.703	306.94	27.1854	1.65714	2.25055	0.0984024	2153	510	0.1088	1.341	497.797	397.464	33.4338	2.31072	2.16242	0.12176
2	44.5021	124.103	163.34	5.5875	462	1444.93	120.819	1267	0.364641	31.9742	10.1	382.5	200.4	0.712694	17	22.7842	21.5806	0.340667	0.6405	4050.33	1214.67	0.088	1.4568	586.178	210.513	20.2062	1.19414	2.59143	0.099848	2610.33	575	0.1514	2.7484	565.137	348.143	27.8976	7.10857	1.81026	0.168555
3	44.601	123.812	153.45	5.84167	446	1442.45	120.906	1306	0.341501	31.9742	10.1	382.5	200.4	0.712694	17	22.7842	21.5806	0.206833	0.566567	4615	1385	0.1642	2.0652	523.634	357.153	24.8022	4.24329	2.21171	0.0431952	2457.67	543	0.1462	1.8934	499.475	364.607	33.1042	4.36343	2.03713	0.123179
4	44.4794	123.504	149.65	6.15	437	1427.36	122.424	1343	0.325391	82.7	57.3	385.5	125.9	0.655092	16.9839	22.4058	21.1839	0.275133	0.657	3773	1338	0.1128	1.2558	607.629	307.447	24.6176	2.03843	2.45534	0.0257843	2271.67	701	0.1108	1.4666	486.295	325.34	33.5796	2.92129	2.16375	0.0996438
5	44.3553	123.24	147.89	6.34167	472	1416.54	112.849	1350	0.34963	29	6.3	371.7	146.9	0.337602	16.9968	22.6794	21.5065	0.294467	0.427433	4549.67	1488.33	0.1352	1.5326	705.617	362.523	32.4764	2.15971	2.42381	0.0517189	3098	595.667	0.136	1.4262	535.943	320.719	35.8878	1.46286	2.29237	0.151502
6	43.9771	122.738	157.19	6.76667	439	1393.2	118.751	1413	0.310686	42.5	3.5	312	153.5	2.3996	17.929	23.2896	22.0419	0.1889	0.467333	4283	1411	0.0564	0.6562	549.181	386.15	26.2544	3.878	2.21736	0.0108863	3286.33	679.333	0.069	0.8236	432.931	236.076	28.397	1.22229	2.31195	0.133263
7	43.7647	122.398	170.11	6.77917	431	1371.01	119.089	1426	0.302244	42.5	3.5	312	153.5	2.3996	17.929	23.2896	22.0419	0.242	0.476367	3256.33	1315	0.0798	0.9672	646.786	463.326	42.156	2.65157	2.23412	0.0079633	3182	625	0.0654	0.76	505.407	316.447	35.4464	1.36586	2.31444	0.0200638
8	43.5696	121.929	179.28	6.98333	443	1374.64	115.697	1449	0.305728	25.8	11.7	220.4	84.6	2.04132	18.2452	23.1097	21.5484	0.3514	0.484067	3751.67	1185.67	0.0972	1.3598	584.461	365.527	31.4254	1.42414	2.41601	0.0228801	2310.33	454	0.0906	1.4182	435.623	249.579	28.9154	1.29714	2.31594	0.0717112
9	43.6463	120.79	278.47	7.07083	407	1368.81	118.339	1489	0.273338	43.6	31.9	370.3	172.1	1.1458	16.8419	21.8951	20.3129	0.269067	0.490267	4371.67	1387.33	0.115	1.347	658.417	313.13	28.6854	1.79471	2.53234	0.0151947	2584.67	603	0.0306	0.4274	486.277	281.341	30.0332	1.15257	2.20856	0.0175246
10	43.8407	120.258	423.61	7.09583	391	1321.67	123.09	1503	0.260146	43.6	31.9	370.3	172.1	1.1458	16.8419	21.8951	20.3129	0.400167	1.15383	3989.67	1476.67	0.1472	1.9782	582.933	458.17	38.4482	4.329	2.19197	0.0202688	3048.67	635.333	0.1654	2.6458	626.118	574.613	58.824	2.57686	2.17869	0.084123
11	43.8409	119.985	519.95	6.65833	390	1323.47	123.606	1485	0.262626	43.6	31.9	370.3	172.1	1.1458	16.8419	21.8951	20.3129	0.5261	1.22667	3567	1338.33	0.2216	2.9404	667.666	528.59	46.8542	5.25757	2.03962	0.0474363	2968.33	731.333	0.2222	2.7202	613.978	530.417	53.9734	3.43172	2.12177	0.154968
12	43.7081	119.057	788.55	5.0125	389	1345.68	116.771	1370	0.283942	24.6	12.2	382.5	136.5	1.08693	16.0097	21.1757	19.5839	0.338533	0.721867	4241.33	1501.67	0.0706	0.7738	613.817	296.303	21.2824	1.93014	2.41966	0.0146234	2922.67	629.333	0.0836	0.8808	467.776	332.097	32.7566	0.734	2.2318	0.0635249
13	43.3385	118.213	775.85	5.69583	366	1288.3	116.976	1376	0.265988	42.4	24.7	270.6	83.9	-0.41049	14.0097	19.7725	18.1452	0.359367	0.792067	3631.67	1426	0.1118	1.5156	640.404	515.857	46.7922	3.30671	2.224	0.0530325	3406	674	0.099	1.304	516.121	476.713	49.742	2.47686	2.14716	0.0544766
14	43.274	117.168	1320.64	0.729167	362	1462.95	112.843	1141	0.317266	59.9	37.2	237.2	62	-1.53003	12.4032	18.4638	17.1258	0.158133	0.4789	3395.67	1437.67	0.139	1.3822	640.515	385.006	35.4048	0.937429	2.56487	0.0760062	2961.33	474.333	0.1618	1.5528	552.576	411.507	36.2874	0.891429	2.36639	0.14437
15	43.5205	116.7	1318.9	0.758333	330	1450.46	113.1	1172	0.28157	52.9	19.3	213.8	36.8	-2.46053	12.9387	19.7747	18.2903	0.179467	0.4586	3487	1106.67	0.219	2.221	740.266	552.275	45.0524	1.72186	2.38182	0.0765369	3030.67	525.667	0.2264	3.2114	666.035	492.499	47.3714	1.41929	2.17919	0.170116
16	44.1356	116.354	1142.73	1.75833	278	1483.39	113.306	1264	0.219937	52.9	19.3	213.8	36.8	-2.46053	12.9387	19.7747	18.2903	0.271433	0.719	3088	1033.67	0.1632	2.7244	684.419	542.038	43.6608	6.40057	1.99531	0.131001	2553.67	432	0.199	2.9238	665.324	541.376	50.0066	5.33929	1.98535	0.189592
17	43.9323	115.744	1093.88	1.86667	257	1493.76	115.602	1296	0.198302	52.9	19.3	213.8	36.8	-2.46053	12.9387	19.7747	18.2903	0.234233	0.502267	2945.67	910	0.1314	1.2672	742.517	485.322	34.9358	1.09129	2.63939	0.101644	2801.67	422.333	0.1272	1.2146	590.722	438.066	38.6858	0.972143	2.38979	0.0715249
18	43.9937	114.864	1128.32	1.5625	228	1514.38	117.918	1328	0.171687	23.4	13.5	224.8	28.1	-3.7043	11.6677	19.1789	17.5323	0.2211	0.3992	3203	902.333	0.1076	0.9154	718.647	512.349	28.5798	0.821429	2.54114	0.0346013	2395.33	409.333	0.1244	1.011	536.311	486.832	52.0894	0.790572	2.40157	0.0939471
